# Supplementary material for: Epigenetic and Physiological Responses to Varying Root-Zone Temperatures in Greenhouse Rocket
Source: Genes (Basel). 2022 Feb 17;13(2):364. doi: 10.3390/genes13020364 (PMC8871717; doi:10.3390/genes13020364)
Supplement: Supplementary file 1 [file genes-13-00364-s001.zip]

Archive with 1 entries (1 files):
- genes-1572745-SI.pdf
